# Supplementary material for: Preclinical Evaluation of a Novel Small Molecule Inhibitor of LIM Kinases (LIMK) CEL_Amide in Philadelphia-Chromosome Positive (BCR::ABL+) Acute Lymphoblastic Leukemia (ALL)
Source: J Clin Med. 2022 Nov 15;11(22):6761. doi: 10.3390/jcm11226761 (PMC9692768; doi:10.3390/jcm11226761)
Supplement: Supplementary file 1 [file jcm-11-06761-s001.zip]

Archive with 1 entries (1 files):
- jcm-2005002-supplementary.pdf
